# Supplementary material for: Sow vaccination against virulent Glaesserella parasuis shapes the nasal microbiota of their offspring
Source: Sci Rep. 2022 Mar 1;12:3357. doi: 10.1038/s41598-022-07382-2 (PMC8888576; doi:10.1038/s41598-022-07382-2)
Supplement: Supplementary file 2 — Supplementary Information 2. [file 41598_2022_7382_MOESM2_ESM.xlsx]

## Sheet: group
Table S1. Differential ASVs detected by ANCOM and the assigned taxonomic classification
Feature.ID	vac-no	no-no	clr_w	Taxon
cb7acfb03316af8832871b7d844e9660	0	0.32045	5923	k__Bacteria; p__Proteobacteria; c__Gammaproteobacteria; o__Pseudomonadales; f__Moraxellaceae; g__Moraxella; s__
de5c816b70cab4eaaae411bb014c878a	0.00355036	0.161747	5601	k__Bacteria; p__Bacteroidetes; c__Flavobacteriia; o__Flavobacteriales; f__Flavobacteriaceae; g__; s__
7b6aa2e2052bfc1d96b9c0b3004e25b9	0.000921654	0.135587	5969	k__Bacteria; p__Proteobacteria; c__Gammaproteobacteria; o__Pseudomonadales; f__Moraxellaceae
b336dcbd903f2cbe49f9724f66961e5e	0.00176971	0.104279	5540	k__Bacteria; p__Firmicutes; c__Bacilli; o__Bacillales; f__Staphylococcaceae; g__Staphylococcus; s__
9a481f72a87e2774d15cdde8a870a312	0	0.0648741	5959	k__Bacteria; p__Firmicutes; c__Bacilli; o__Lactobacillales; f__Lactobacillaceae; g__Lactobacillus
f72cb986dd9a073dfe684818cb086d95	0.000810515	0.0502629	5687	k__Bacteria; p__Bacteroidetes; c__Bacteroidia; o__Bacteroidales; f__Prevotellaceae; g__Prevotella; s__
28754b96bf099f6cff817cae943e24e1	0.00075878	0.0481978	5676	k__Bacteria; p__Bacteroidetes; c__Bacteroidia; o__Bacteroidales; f__; g__; s__
50f924a04d7400549a5726f23256fe71	0.000622781	0.0458102	5605	k__Bacteria; p__Firmicutes; c__Bacilli; o__Bacillales; f__Staphylococcaceae; g__Staphylococcus
aefcee2f7ed03b1e23236b6b306bfeb4	0	0.0361752	5770	k__Bacteria; p__Bacteroidetes; c__Bacteroidia; o__Bacteroidales; f__Porphyromonadaceae; g__Porphyromonas; s__
19375b26dae7492a268b72a7a8c37917	0	0.0345133	5405	k__Bacteria; p__Firmicutes; c__Clostridia; o__Clostridiales; f__[Tissierellaceae]; g__Parvimonas; s__
2a7bd05f42a3488e2d623a696a9a9959	0	0.0332516	5829	k__Bacteria; p__Verrucomicrobia; c__Verruco-5; o__WCHB1-41; f__RFP12; g__; s__
3e690e7855bedf6525eeacf5f5a88719	0	0.0302371	5781	k__Bacteria; p__Proteobacteria; c__Gammaproteobacteria; o__Pasteurellales; f__Pasteurellaceae; g__Actinobacillus
ee34f197ac46da9fa6d975a1ad11d6e0	0	0.0300322	5789	k__Bacteria; p__Firmicutes; c__Clostridia; o__Clostridiales; f__Ruminococcaceae
8a79c3f1705d5bcc5e60c7f32f6585d5	0.000746774	0.0291741	5481	k__Bacteria; p__Bacteroidetes; c__Flavobacteriia; o__Flavobacteriales; f__[Weeksellaceae]
d9281508054f7b48d07e9c2551c30265	0.0008791	0.0284458	5371	k__Bacteria; p__Firmicutes; c__Clostridia; o__Clostridiales; f__Lachnospiraceae; g__Dorea; s__
1d95d05d03cf9009b8168cec9be40695	0	0.0276567	5751	k__Bacteria; p__Verrucomicrobia; c__Verruco-5; o__WCHB1-41; f__RFP12; g__; s__
32dd6037e4cfe0afd38e0c980ea976df	0	0.0195047	5621	k__Bacteria; p__Firmicutes; c__Clostridia; o__Clostridiales; f__Lachnospiraceae
c8e180357301678060dc3a71968d2a0b	0	0.0150075	5465	k__Bacteria; p__Proteobacteria; c__Gammaproteobacteria; o__Pasteurellales; f__Pasteurellaceae
2415b0c01f4ffa6d703c0dc713f736da	0.0328714	0.000389266	5437	k__Bacteria; p__Bacteroidetes; c__Bacteroidia; o__Bacteroidales; f__; g__; s__
6ec18eb8cf50c9c874f8079475cb3446	0.0246777	0	5504	k__Bacteria; p__Firmicutes; c__Clostridia; o__Clostridiales; f__Peptostreptococcaceae; g__Peptostreptococcus; s__anaerobius
bfc4482d8cb1390c2836f66765ba4627	0.0241092	0	5526	k__Bacteria; p__Bacteroidetes; c__Bacteroidia; o__Bacteroidales; f__; g__; s__
