# Supplementary material for: Sow vaccination against virulent Glaesserella parasuis shapes the nasal microbiota of their offspring
Source: Sci Rep. 2022 Mar 1;12:3357. doi: 10.1038/s41598-022-07382-2 (PMC8888576; doi:10.1038/s41598-022-07382-2)
Supplement: Supplementary file 3 — Supplementary Information 3. [file 41598_2022_7382_MOESM3_ESM.xlsx]

## Sheet: Hoja1
Table S2. Predicted pathways estimated through PiCRUST showing statistically different between vs-P and cs-P groups.
pathway	P values	P values (corrected)	Effect size	Note	cs-P: mean rel. freq. (%)	cs-P: std. dev. (%)	vs-P: mean rel. freq. (%)	vs-P: std. dev. (%)
UMP biosynthesis	7.10526e-05	0.0297000005463	0.696318692288		0.73913439926	0.0151697456461	0.780678548161	0.0120927911075
Calvin-Benson-Bassham cycle	7.10526e-05	0.0297000005463	0.512928095591		0.696014518719	0.0233446845461	0.742954003694	0.0223863769208
coenzyme A biosynthesis I	7.10526e-05	0.0297000005463	0.575255393715		0.64103327643	0.014206791438	0.67309284261	0.0133272369554
chorismate biosynthesis from 3-dehydroquinate	7.10526e-05	0.0297000005463	0.534216325414		0.639791894735	0.0113820086644	0.664976397719	0.0121225181472
superpathway of L-serine and glycine biosynthesis I	7.10526e-05	0.0297000005463	0.731918374308		0.604779217258	0.00843819387972	0.636178688145	0.0104573348182
methylerythritol phosphate pathway I	7.10526e-05	0.0297000005463	0.866932250407		0.570249839045	0.0145480458869	0.645753726666	0.015029062611
methylerythritol phosphate pathway II	7.10526e-05	0.0297000005463	0.866932250407		0.570249839045	0.0145480458869	0.645753726666	0.015029062611
N10-formyl-tetrahydrofolate biosynthesis	7.10526e-05	0.0297000005463	0.820538021338		0.557096997124	0.0129122872834	0.603338858503	0.0081920965493
NAD salvage pathway I	7.10526e-05	0.0297000005463	0.835963799837		0.452652678144	0.0163437738136	0.511565432541	0.00856736232189
NAD biosynthesis I (from aspartate)	7.10526e-05	0.0297000005463	0.909959432591		0.409051691319	0.0220616955555	0.529555429793	0.0152222266758
TCA cycle VII (acetate-producers)	7.10526e-05	0.0297000005463	0.778375631304		0.330839886052	0.0659997297659	0.13840667289	0.0302626611144
superpathway of hexitol degradation (bacteria)	7.10526e-05	0.0297000005463	0.858369079657		0.238959306621	0.025564936951	0.127708195914	0.0191708360149
hexitol fermentation to lactate, formate, ethanol and acetate	7.10526e-05	0.0297000005463	0.723053158132		0.159681467411	0.0392078980701	0.0651685565691	0.0131703801652
peptidoglycan biosynthesis II (staphylococci)	7.10526e-05	0.0297000005463	0.778855582967		0.124633624413	0.0328269583499	0.0353487069925	0.0073571131721
lactose and galactose degradation I	7.10526e-05	0.0297000005463	0.724102737121		0.0929424898789	0.0242602538416	0.0347664533118	0.00749740231403
superpathway of phylloquinol biosynthesis	7.10526e-05	0.0297000005463	0.704597230998		0.0754308659672	0.0137329535047	0.0383211359338	0.0100043824417
1,4-dihydroxy-2-naphthoate biosynthesis I	7.10526e-05	0.0297000005463	0.706296689132		0.06754694352	0.0124758355355	0.0339405856708	0.00889793518907
superpathway of 2,3-butanediol biosynthesis	7.10526e-05	0.0297000005463	0.781974044657		0.0422192182033	0.00862302195485	0.0173761926488	0.00341795111525
NAD biosynthesis II (from tryptophan)	7.10526e-05	0.0297000005463	0.594181434816		0.0395048220107	0.0164332403154	0.0110970360579	0.00235263779083
L-tryptophan degradation to 2-amino-3-carboxymuconate semialdehyde	7.10526e-05	0.0297000005463	0.58449748435		0.0256646596743	0.0110324098133	0.00699056432917	0.0014946956818
L-1,2-propanediol degradation	7.10526e-05	0.0297000005463	0.631466183189		0.0117292467123	0.00283089324544	0.0254762865888	0.0068652930845
superpathway of UDP-N-acetylglucosamine-derived O-antigen building blocks biosynthesis	7.10526e-05	0.0297000005463	0.702344578287		0.0101352108105	0.00280597349155	0.0277158737987	0.00759084298906
chondroitin sulfate degradation I (bacterial)	7.10526e-05	0.0297000005463	0.776059985815		0.00577030175521	0.00157183715714	0.0142991148258	0.00283272943628
CMP-legionaminate biosynthesis I	7.10526e-05	0.0297000005463	0.769533673436		0.00530387366976	0.00168563372927	0.0145751455278	0.00316703630554
isopropanol biosynthesis	7.10526e-05	0.0297000005463	0.819891725793		0.00449821835586	0.00107734944759	0.0011921190947	0.000199661082859
L-arabinose degradation IV	7.10526e-05	0.0297000005463	0.441687342498		0.000225095940882	0.000108986823657	0.000835537215794	0.000472903597099
adenosine ribonucleotides de novo biosynthesis	0.000934228	0.0390507361246	0.517883965272		0.746411738929	0.0175412659662	0.784917116635	0.0195559595287
superpathway of aromatic amino acid biosynthesis	0.000934228	0.0390507361246	0.603527624762		0.67479069914	0.0147099175249	0.705681851777	0.00985180347152
'inosine-5''-phosphate biosynthesis I'	0.000934228	0.0390507361246	0.524738041966		0.651123686621	0.0186643031248	0.687123797115	0.0154450406932
peptidoglycan biosynthesis V (&beta;-lactam resistance)	0.000934228	0.0390507361246	0.773500900996		0.144763676108	0.0185268483699	0.0818711625473	0.0153584685599
1,4-dihydroxy-6-naphthoate biosynthesis II	0.000934228	0.0390507361246	0.619340966474		0.00448186579532	0.00107110074236	0.00926262826434	0.00242415335403
tetrahydromethanopterin biosynthesis	0.000934228	0.0390507361246	0.603287496538		0.00279899557299	0.0012091592901	0.00817387501947	0.00283487587666
